# Supplementary material for: Parkin deficiency prevents chronic ethanol-induced hepatic lipid accumulation through β-catenin accumulation
Source: Cell Commun Signal. 2019 Aug 22;17:104. doi: 10.1186/s12964-019-0424-5 (PMC6704582; doi:10.1186/s12964-019-0424-5)
Supplement: Supplementary file 4 — Figure S3. Effects of β-catenin siRNA on lipid accumulation in ethanol-treated human hepatic Huh7 cells. (ZIP 3603 kb) [file 12964_2019_424_MOESM4_ESM.zip]

Archive with 2 entries (2 files):
- Supplementary Fig 3A.tif
- Supplementary Fig 3B.tif
